# Supplementary material for: GPOPSIM: a simulation tool for whole-genome genetic data
Source: BMC Genet. 2015 Feb 5;16(1):10. doi: 10.1186/s12863-015-0173-4 (PMC4328615; doi:10.1186/s12863-015-0173-4)
Supplement: Additional file 1: — A compressed file includes the GPOPSIM resource code (GPOPSIM.f90) and the parameter file for GPOPSIM (para.txt). [file 12863_2015_173_MOESM1_ESM.zip]

Archive with 1 entries (1 files):
- 6745832814689156_add1.rar
